# Supplementary material for: Dengzhanxixin Injection Ameliorates Cognitive Impairment Through a Neuroprotective Mechanism Based on Mitochondrial Preservation in Patients With Acute Ischemic Stroke
Source: Front Pharmacol. 2021 Aug 30;12:712436. doi: 10.3389/fphar.2021.712436 (PMC8435665; doi:10.3389/fphar.2021.712436)
Supplement: Supplementary file 1 [file Table1.xlsx]

## Sheet: Sheet1
Uniprot_ID	Protein name	Gene symbol	Model 1	Model 2	Model 3	Model 4	DZXI 1	DZXI 2	DZXI 3	DZXI 4	Fold change ( DZXI/Model )	P-value	Label
Q5UAJ6	Cytochrome c oxidase subunit 2	COX2	88.8	91.5	90	92.8	166.1	148.9	177.4	170.8	1.82649	1.85213e-05	up regulation in DZXI
A0A0G2JVW6	Similar to OEF2	RGD1563091	83.5	82.1	86.7	72.7	125.4	144	132.8	143.7	1.67969	5.24946e-05	up regulation in DZXI
H1UBN0	Copine-7	Cpne7	87.3	88.4	90.4	92.3	153.3	148.4	149.8	143.5	1.66016	2.35081e-07	up regulation in DZXI
Q9Z2X5	Homer protein homolog 3	Homer3	76.5	72.1	73	73	123.1	119.4	121.3	122.1	1.64936	2.12473e-08	up regulation in DZXI
G3V6J7	Zinc finger protein 238	Zfp238	95.1	67	95.2	86.4	122	138.2	141.9	151	1.60925	0.00112388	up regulation in DZXI
A0A096MJ38	Interferon-induced protein with tetratricopeptide repeats 1B-like	Ifit1bl	76	80.4	78.2	86.6	134.8	126.2	125.4	125.9	1.59496	5.73195e-06	up regulation in DZXI
D4A4M0	Shisa family member 6	Shisa6	96.2	80.1	84.2	87.6	102.3	154.4	139.4	137.2	1.53203	0.00703154	up regulation in DZXI
Q63116	C-kit receptor tyrosine kinase	Kit	91.6	85.7	81.4	87.2	133.1	134.6	129.5	129.1	1.52154	1.87065e-06	up regulation in DZXI
Q6AY56	Tubulin alpha-8 chain	Tuba8	88.2	91	90.8	89.7	140.9	137.2	133.5	131.9	1.51098	6.11254e-07	up regulation in DZXI
Q4KM66	LOC500183 protein	Igkc	122.2	127.3	120.7	123.1	83	80	83	82.2	0.665315	2.09229e-07	down regulation in DZXI
P19527	Neurofilament light polypeptide	Nefl	122.8	123.7	125.4	124	82.7	82.1	80.8	82.8	0.66223	1.57937e-09	down regulation in DZXI
P63255	Cysteine-rich protein 1	Crip1	121.3	128.2	116.5	119.6	76.4	75.5	81	81.7	0.647858	6.55819e-06	down regulation in DZXI
Q7M730	Sodium channel subunit beta-4	Scn4b	120.7	113.7	112	115.7	81.5	74.1	74	68.7	0.645531	1.49012e-05	down regulation in DZXI
P05964	Protein S100-A6	S100a6	140.5	133.9	139.1	165.9	91.5	92.5	96.1	90.1	0.638937	0.000365715	down regulation in DZXI
Q9Z2I6	Synaptic vesicle glycoprotein 2C	Sv2c	121.9	119.3	125	121.5	74.8	81.8	76.3	75.4	0.632151	4.96726e-07	down regulation in DZXI
Q5PPI4	Lysosome-associated membrane glycoprotein 5	Lamp5	109.9	134.7	126.7	129.9	95.1	70.4	74.4	76.9	0.632083	0.000960314	down regulation in DZXI
A0A0G2JWK7	Transgelin	Tagln	124	126	126.2	119.9	77.9	78.1	75.1	79.1	0.625277	1.55592e-07	down regulation in DZXI
A0A0G2JSR6	Guanine nucleotide-binding protein subunit gamma	Gng7	124.2	130.2	131.2	133.4	81.9	78.9	80.3	76.2	0.611368	6.01601e-07	down regulation in DZXI
P20761	Ig gamma-2B chain C region	Igh-1a	149.5	140.6	148	147.8	88.2	86.6	85.7	85.7	0.590886	1.15835e-07	down regulation in DZXI
F1LRZ7	Neurofilament heavy polypeptide	Nefh	131.7	130.1	128.8	130.8	74.8	74.9	75.8	75.4	0.5771	1.88348e-10	down regulation in DZXI
P52191	Inward rectifier potassium channel 16	Kcnj16	121.9	119.5	106.2	125.3	70.2	70.4	64.1	67	0.57454	2.8323e-05	down regulation in DZXI
Q9QYJ6	cAMP and cAMP-inhibited cGMP 3',5'-cyclic phosphodiesterase 10A	Pde10a	130.3	120.8	124.4	133.9	70.1	78.7	74.9	66	0.568708	9.76219e-06	down regulation in DZXI
Q6J4I0	Protein phosphatase 1 regulatory subunit 1B	Ppp1r1b	125.9	122.3	130.5	124.1	69.4	71.7	65.9	74.8	0.560461	6.66736e-07	down regulation in DZXI
A0A0G2KBA5	Purkinje cell protein 4-like 1	Pcp4l1	134	133.4	142	131.2	74.3	73.9	66.4	76.1	0.537736	1.14968e-06	down regulation in DZXI
P38406	Guanine nucleotide-binding protein G(olf) subunit alpha	Gnal	143.1	134	151.2	133.6	66.4	71.3	57.3	68.3	0.468589	6.88022e-06	down regulation in DZXI
Q6P6Q2	Keratin, type II cytoskeletal 5	Krt5	140.3	145.2	153.3	145.9	67.1	66.2	63.7	66.1	0.449974	1.12899e-07	down regulation in DZXI
P14141	Carbonic anhydrase 3	Ca3	191.9	181	187.5	197.3	68.6	74.4	74.3	71.8	0.381549	6.70346e-08	down regulation in DZXI
A0A0G2K9Q9	Keratin, type I cytoskeletal 17	Krt17	264.3	308.8	270.2	339.9	70.5	63.7	77.1	53.3	0.223631	1.627e-05	down regulation in DZXI
Q4FZU2	Keratin, type II cytoskeletal 6A	Krt6a	309.1	302.3	305.6	250.9	53.8	53	56.7	62.9	0.193852	2.76232e-06	down regulation in DZXI
Q6IFU7	Keratin, type I cytoskeletal 42	Krt42	335.8	324.1	356.6	376.4	43.3	48.3	41.7	36.7	0.122048	2.17247e-07	down regulation in DZXI
Q6IFU9	Keratin 16	Krt16	431.3	430.6	410.3	368.2	39.8	44.3	42.3	49.1	0.106986	3.00909e-07	down regulation in DZXI
A0A0H2UHH5	Keratin, type II cytoskeletal 75	Krt75	455.6	501.6	434.6	527.1	46.3	37.4	47.6	28.6	0.083329	9.01619e-07	down regulation in DZXI
